# Supplementary material for: Self-Extinguishing Resin Transfer Molding Composites Using Non-Fire-Retardant Epoxy Resin
Source: Materials (Basel). 2018 Dec 15;11(12):2554. doi: 10.3390/ma11122554 (PMC6315867; doi:10.3390/ma11122554)
Supplement: Supplementary file 1 [file materials-11-02554-s001.zip]

Archive with 2 entries (2 files):
- materials-376173-SI.pdf
- Video S1 Flammability examination.zip
